# Supplementary material for: Cloning, expression and characterization of a chitinase from Paenibacillus chitinolyticus strain UMBR 0002
Source: PeerJ. 2020 May 5;8:e8964. doi: 10.7717/peerj.8964 (PMC7207210; doi:10.7717/peerj.8964)
Supplement: Supplemental Information 1 [file peerj-08-8964-s001.txt]

>CHI
MKYLLPTAAAGLLLLAAQPAMAMDIGINSDPEPAKIVGYFTSWGIYGRNY
QVKDIDGSKMTHLNYAFADICWGGVHGNNSTDSPNKQTWSCTDSHVPLQS
KSVPNGTIVLGEPWADVNTPYSGYSYEECDQKALCGNFAGLRDLKKKNPS
LKTLISVGGWTWSNRFSDVAANAATRETFANSAVEFIRTYGFDGVDLDWE
YPVAGGLSGNTYSPADKQNYTLLLKKVREKLDAAGTADGKKYLLTIASGA
SQKFANNTELSEIAKTVDWINIMTYDFHGGWEKSTNHNAALYPDPNDPST
GDIKKYNTSDAIDIYFQSGVPANKLVLGLPFYGKGWKGCPPGPNNDGQYQ
TCVGGWDGNVLPTGTWDDWASGNSGTFDYGDIMANYVNKNGFTRYWNDTT
KTPYLFNPTSGTFISYEDTQSIAAKTAYIKIKGLAGAMFWETSSDCRTSP
KFSCTIKLLDKVAADLMSPAVPDTQAPTAVTNLVSTGKTSTSVTLSWTAS
TDNVGVAGYEVSYGTTKVNVPGTTANITGLTANTAYTFTVKAKDAAGNVS
APASVTVTTDGGTTTPDTQAPTAVTNLVSTGKTSTSVALSWTAATDNIGV
TGYDVTYGTKTVSTTATSLNVTDLTPSTAYTFTVKAKDAAGNVSAPASVT
VTTDAATNPGSPVQPTFTVTSDWGTGYNFSFSIKNTGTTPITNWKLEFDY
TGSITSVWDASIVSSANNHFVIKGAGWNNTLQPGATVTFGGAGLVKAQPT
NIVVTGSLEHHHHHH
