# Supplementary material for: Cloning, expression and characterization of a chitinase from Paenibacillus chitinolyticus strain UMBR 0002
Source: PeerJ. 2020 May 5;8:e8964. doi: 10.7717/peerj.8964 (PMC7207210; doi:10.7717/peerj.8964)
Supplement: Supplemental Information 3 — The activity of the enzyme at 45 °C was defined as 100%. [file peerj-08-8964-s003.xlsx]

## Sheet: Sheet1
											Relative enzyme activity		Relative enzyme activity		Relative enzyme activity/%
							Temperature/°C	Relative enzyme activity			Mean	std	Mean	std	Mean	std
							80	0.251494	0.237866	0.230527	0.239962	0.0106394	0.239962	0.0106394	23.9962	1.06394
							70	0.231576	0.261977	0.313345	0.268966	0.0413304	0.268966	0.0413303	26.8966	4.13303
							60	0.28504	0.270364	0.268267	0.274557	0.00913911	0.274557	0.00913913	27.4557	0.913913
							50	0.947584	0.903554	1.03564	0.96226	0.0672566	0.96226	0.0672566	96.226	6.72566
							45	1.00105	0.950729	1.04822	1	0.0487557	1	0.0487557	100	4.87557
							40	0.729531	0.764126	0.793479	0.762379	0.0320098	0.762379	0.0320098	76.2379	3.20098
							30	0.578572	0.518817	0.537687	0.545026	0.0305458	0.545026	0.0305458	54.5026	3.05458
							25	0.40455	0.425516	0.464304	0.431457	0.030317	0.431457	0.0303171	43.1457	3.03171
