# Supplementary material for: Cloning, expression and characterization of a chitinase from Paenibacillus chitinolyticus strain UMBR 0002
Source: PeerJ. 2020 May 5;8:e8964. doi: 10.7717/peerj.8964 (PMC7207210; doi:10.7717/peerj.8964)
Supplement: Supplemental Information 4 — Activity of the non-heated enzyme was defined as 100%. [file peerj-08-8964-s004.xlsx]

## Sheet: Sheet2
										60min
									Relative enzyme activity		Relative enzyme activity		Relative enzyme activity/%
					Temperature/°C	Relative enzyme activity			Mean	std	Mean	std	Mean	std
					25	1	0.955063	1.04494	1	0.0449368	1	0.0449368	100	4.49368
					30	0.998955	0.992685	0.99582	0.99582	0.00313516	0.99582	0.00313516	99.582	0.313516
					40	1.00941	1.04076	1.00941	1.01986	0.0181007	1.01986	0.0181007	101.986	1.81007
					45	0.797262	0.889226	0.981189	0.889226	0.0919636	0.889226	0.0919636	88.9226	9.19636
					50	0.434633	0.408507	0.370885	0.404675	0.032046	0.404675	0.032046	40.4675	3.2046
					60	0.344759	0.261156	0.24339	0.283102	0.0541307	0.283102	0.0541307	28.3102	5.41307
					70	0.233985	0.216219	0.212039	0.220748	0.0116527	0.220748	0.0116527	22.0748	1.16527
										90min
									Relative enzyme activity		Relative enzyme activity		Relative enzyme activity/%
					Temperature/°C	Relative enzyme activity			Mean	std	Mean	std	Mean	std
					25	1	0.930449	1.06955	1	0.0695511	1	0.0695511	100	6.95511
					30	0.968822	0.859459	0.924693	0.917658	0.0550198	0.917658	0.0550198	91.7658	5.50198
					40	0.895913	0.790388	0.709804	0.798702	0.0933326	0.798702	0.0933326	79.8702	9.33326
					45	0.977456	0.752015	0.598523	0.775998	0.190602	0.775998	0.190602	77.5998	19.0602
					50	0.2901	0.256044	0.324156	0.2901	0.034056	0.2901	0.034056	29.01	3.4056
					60	0.252206	0.320319	0.286262	0.286262	0.0340561	0.286262	0.0340561	28.6262	3.40561
					70	0.26084	0.2618	0.306888	0.276509	0.026313	0.276509	0.026313	27.6509	2.6313
