# Supplementary material for: Cloning, expression and characterization of a chitinase from Paenibacillus chitinolyticus strain UMBR 0002
Source: PeerJ. 2020 May 5;8:e8964. doi: 10.7717/peerj.8964 (PMC7207210; doi:10.7717/peerj.8964)
Supplement: Supplemental Information 5 — The activity of the enzyme at pH 5.0 was defined as 100%. [file peerj-08-8964-s005.xlsx]

## Sheet: Sheet2
									Relative enzyme activity		Relative enzyme activity		Relative enzyme activity/%
					pH	Relative enzyme activity			Mean	std	Mean	std	Mean	std
					2	0	0	0	0	0	0	0	0	0
					3	0.133096	0.140985	0.133813	0.135965	0.0043628	0.135965	0.0043628	13.5965	0.43628
					4	0.671026	0.483109	0.440792	0.531642	0.12255	0.531642	0.12255	53.1642	12.255
					5	1.02319	0.921343	1.05547	1	0.0700047	1	0.0700047	100	7.00047
					6	0.881416	0.939513	0.967485	0.929471	0.0439042	0.929471	0.0439042	92.9471	4.39042
					7	0.684653	0.73486	0.711191	0.710235	0.0251171	0.710235	0.0251171	71.0235	2.51171
					8	0.343247	0.346833	0.388433	0.359505	0.0251171	0.359505	0.0251171	35.9505	2.51171
					8	0.532359	0.596194	0.59189	0.573481	0.0356774	0.573481	0.0356774	57.3481	3.56774
					9	0.297583	0.286824	0.319817	0.301408	0.0168259	0.301408	0.0168259	30.1408	1.68259
					10	0.139551	0.130944	0.145289	0.138595	0.00722006	0.138595	0.00722006	13.8595	0.722006
					11	0	0	0	0	0	0	0	0	0
