# Supplementary material for: Cloning, expression and characterization of a chitinase from Paenibacillus chitinolyticus strain UMBR 0002
Source: PeerJ. 2020 May 5;8:e8964. doi: 10.7717/peerj.8964 (PMC7207210; doi:10.7717/peerj.8964)
Supplement: Supplemental Information 6 — The activity of the enzyme after incubation at pH 8.0 (in phosphate buffer) was defined as 100%. [file peerj-08-8964-s006.xlsx]

## Sheet: Sheet1
														Relative enzyme activity/%
			pH	U/Ml			Mean		Relative enzyme activity			Mean	std	Mean	std
			2	0	0	0	0	0	0	0	0	0	0	0	0
			3	274.852	276.262	277.672	276.262	884.771	0.310647	0.312241	0.313835	0.312241	0.00159388	31.2241	0.159388
			4	697.917	641.508	700.738	680.054	884.771	0.788811	0.725056	0.791999	0.768622	0.0377629	76.8622	3.77629
			5	738.813	775.479	757.146	757.146	884.771	0.835033	0.876474	0.855754	0.855754	0.0207204	85.5754	2.07204
			6	810.735	814.965	868.554	831.418	884.771	0.916321	0.921103	0.98167	0.939698	0.0364275	93.9698	3.64275
			7	850.221	858.682	867.143	858.682	884.771	0.96095	0.970513	0.980077	0.970513	0.00956328	97.0513	0.956328
			8	874.194	895.348	884.771	884.771	884.771	0.988046	1.01195	1	1	0.0119541	100	1.19541
			8	799.453	789.581	809.324	799.453	884.771	0.90357	0.892413	0.914727	0.90357	0.0111572	90.357	1.11572
			9	789.581	778.3	767.018	778.3	884.771	0.892413	0.879662	0.866911	0.879662	0.012751	87.9662	1.2751
			10	793.812	668.303	762.787	741.634	884.771	0.897195	0.755339	0.862129	0.838221	0.073888	83.8221	7.3888
			11	304.466	308.697	307.287	306.817	884.771	0.344119	0.3489	0.347306	0.346775	0.00243469	34.6775	0.243469

## Sheet: Sheet2
							Relative enzyme activity		Relative enzyme activity		Relative enzyme activity/%
			pH	Relative enzyme activity			Mean	std	Mean	std	Mean	std
			2	0	0	0	0	0	0	0	0	0
			3	0.310647	0.312241	0.313835	0.312241	0.00159388	0.312241	0.00159388	31.2241	0.159388
			4	0.788811	0.725056	0.791999	0.768622	0.0377629	0.768622	0.0377629	76.8622	3.77629
			5	0.835033	0.876474	0.855754	0.855754	0.0207204	0.855754	0.0207204	85.5754	2.07204
			6	0.916321	0.921103	0.98167	0.939698	0.0364275	0.939698	0.0364275	93.9698	3.64275
			7	0.96095	0.970513	0.980077	0.970513	0.00956328	0.970513	0.00956328	97.0513	0.956328
			8	0.988046	1.01195	1	1	0.0119541	1	0.0119541	100	1.19541
			8	0.90357	0.892413	0.914727	0.90357	0.0111572	0.90357	0.0111572	90.357	1.11572
			9	0.892413	0.879662	0.866911	0.879662	0.012751	0.879662	0.012751	87.9662	1.2751
			10	0.897195	0.755339	0.862129	0.838221	0.073888	0.838221	0.073888	83.8221	7.3888
			11	0.344119	0.3489	0.347306	0.346775	0.00243469	0.346775	0.00243469	34.6775	0.243469
