# Supplementary material for: Cloning, expression and characterization of a chitinase from Paenibacillus chitinolyticus strain UMBR 0002
Source: PeerJ. 2020 May 5;8:e8964. doi: 10.7717/peerj.8964 (PMC7207210; doi:10.7717/peerj.8964)
Supplement: Supplemental Information 7 — Untreated enzyme was used as the control, and the activity of this preparation defined as 100%. Experiments were carried out in triplicate and standard errors are shown. Abbreviations: EDTA, ethylenediaminetetraacetic acid; SDS, sodium dodecyl sulfate. [file peerj-08-8964-s007.xlsx]

## Sheet: Sheet3
	50mM													10mM
					Relative enzyme activity		Relative enzyme activity		Relative enzyme activity/%									Relative enzyme activity		Relative enzyme activity		Relative enzyme activity/%
		Relative enzyme activity			Mean	std	Mean	std	Mean	std					Relative enzyme activity			Mean	std	Mean	std	Mean	std
	Ca2+	1.24823	1.3383	1.43496	1.3405	0.0933815	1.3405	0.0933815	134.05	9.33815				Ca2+	1.55944	1.58146	1.5861	1.57567	0.0142428	1.57567	0.0142428	157.567	1.42428
	Mg2+	0.960825	0.950939	0.966316	0.95936	0.00779255	0.95936	0.00779255	95.936	0.779255				Mg2+	1.05679	0.996523	0.979137	1.01082	0.0407544	1.01082	0.0407544	101.082	4.07544
	Zn2+	0.30253	0.238824	0.292645	0.277999	0.0342851	0.277999	0.0342851	27.7999	3.42851				Zn2+	0.456786	0.514739	0.430128	0.467218	0.0432596	0.467218	0.0432596	46.7218	4.32596
	Na+	0.951305	0.876616	0.893091	0.907004	0.0392404	0.907004	0.0392404	90.7004	3.92404				Na+	0.926206	0.867094	0.883321	0.892207	0.0305415	0.892207	0.0305415	89.2207	3.05415
	K+	0.886135	0.978399	0.881741	0.915425	0.054581	0.915425	0.054581	91.5425	5.4581				K+	1.02048	1.02627	0.94282	0.996523	0.0465985	0.996523	0.0465985	99.6523	4.65985
	Al3+	0.255666	0.219419	0.211731	0.228939	0.0234635	0.228939	0.0234635	22.8939	2.34635				Al3+	0.318858	0.295097	0.271336	0.295097	0.0237608	0.295097	0.0237608	29.5097	2.37608
	NH4+	1.09409	1.11826	1.11826	1.1102	0.0139513	1.1102	0.0139513	111.02	1.39513				NH4+	1.01893	1.08036	1.06298	1.05409	0.0316645	1.05409	0.0316645	105.409	3.16645
	Co2+	0.753231	0.632409	0.457767	0.614469	0.148547	0.614469	0.148547	61.4469	14.8547				Co2+	1.1955	1.0622	0.604374	0.954024	0.310054	0.954024	0.310054	95.4024	31.0054
	Ba2+	0.373192	0.339143	0.466554	0.392963	0.0659667	0.392963	0.0659667	39.2963	6.59667				Ba2+	1.20206	1.02589	1.18236	1.13677	0.0965321	1.13677	0.0965321	113.677	9.65321
	Mn2+	1.06407	1.06078	1.05748	1.06078	0.00329513	1.06078	0.00329513	106.078	0.329513				Mn2+	2.06402	1.72094	1.89248	1.89248	0.171541	1.89248	0.171541	189.248	17.1541
	Ag+	0.388128	0.353431	0.38477	0.375443	0.0191371	0.375443	0.0191371	37.5443	1.91371				Ag+	0.435338	0.446159	0.513485	0.464994	0.0423416	0.464994	0.0423416	46.4994	4.23416
	Cd2+	0.33403	0.341865	0.370966	0.348953	0.0194617	0.348953	0.0194617	34.8953	1.94617				Cd2+	0.816054	0.874965	0.810043	0.833687	0.0358736	0.833687	0.0358736	83.3687	3.58736
	Fe3+	0	0	0	0	0	0	0	0	0				Fe3+	0	0	0	0	0	0	0	0	0
	Cu2+	0	0	0	0	0	0	0	0	0				Cu2+	0	0	0	0	0	0	0	0	0
	urea	1.07014	1.11603	1.15856	1.11491	0.0442221	1.11491	0.0442221	111.491	4.42221				urea	1.19156	1.31299	1.26249	1.25568	0.0610001	1.25568	0.0610001	125.568	6.10001
	EDTA	0.368466	0.334691	0.357208	0.353455	0.0171972	0.353455	0.0171972	35.3455	1.71972				EDTA	1.38248	1.36749	1.42412	1.39136	0.0293388	1.39136	0.0293388	139.136	2.93388
	SDS	0.22784	0.262988	0.30253	0.264453	0.0373664	0.264453	0.0373664	26.4453	3.73664				SDS	0.240814	0.396129	0.426264	0.354403	0.0995175	0.354403	0.0995175	35.4403	9.95175
	Tris	0.494746	0.556255	0.384908	0.478637	0.086802	0.478637	0.086802	47.8637	8.6802				Tris	0.867867	0.871344	0.904957	0.881389	0.020484	0.881389	0.020484	88.1389	2.0484
	Control	0.957644	1.04672	0.995631	1	0.0447008	1	0.0447008	100	4.47008				Control	1.00568	1.01874	0.975584	1	0.0221309	1	0.0221309	100	2.21309
