# Supplementary material for: Cloning, expression and characterization of a chitinase from Paenibacillus chitinolyticus strain UMBR 0002
Source: PeerJ. 2020 May 5;8:e8964. doi: 10.7717/peerj.8964 (PMC7207210; doi:10.7717/peerj.8964)
Supplement: Supplemental Information 8 — Untreated enzyme was used as the control (defined as 100% activity). Experiments were carried out in triplicate and standard errors are shown. Abbreviations: DMSO, dimethylsulfoxide. [file peerj-08-8964-s008.xlsx]

## Sheet: Sheet1
			0.1
							Relative enzyme activity		Relative enzyme activity		Relative enzyme activity/%
				Relative enzyme activity			Mean	std	Mean	std	Mean	std
			Methanol	0.764358	0.820406	1.0229	0.869222	0.136009	0.869222	0.136009	86.9222	13.6009
			Ethanol	0.497378	0.929488	0.643826	0.690231	0.219761	0.690231	0.219761	69.0231	21.9761
			Isopropanol	0.674562	0.569698	0.66733	0.637196	0.058567	0.637196	0.058567	63.7196	5.8567
			Glycerine	0.732417	0.59501	0.520882	0.616103	0.107333	0.616103	0.107333	61.6103	10.7333
			Isoamyl alcohol	0.372326	0.353342	0.39131	0.372326	0.0189839	0.372326	0.0189839	37.2326	1.89839
			Tween 80	1.46827	1.34352	1.47731	1.4297	0.0747716	1.4297	0.0747716	142.97	7.47716
			Acetic acid	0.350328	0.364792	0.35756	0.35756	0.00723197	0.35756	0.00723197	35.756	0.723197
			Chloroform	1.17959	1.23745	1.16332	1.19346	0.0389593	1.19346	0.0389593	119.346	3.89593
			DMSO	0.910203	0.709516	1.03315	0.884289	0.163364	0.884289	0.163364	88.4289	16.3364
			β-Mercaptoethanol	0.430529	0.437743	0.337955	0.402076	0.055647	0.402076	0.055647	40.2076	5.5647
			Control	0.989251	1.004	1.00674	1	0.00940874	1	0.00940874	100	0.940874
			0.2
							Relative enzyme activity		Relative enzyme activity		Relative enzyme activity/%
				Relative enzyme activity			Mean	std	Mean	std	Mean	std
			Methanol	0.319401	0.376046	0.395357	0.363601	0.0394776	0.363601	0.0394776	36.3601	3.94776
			Ethanol	0	0	0	0	0	0	0	0	0
			Isopropanol	0	0	0	0	0	0	0	0	0
			Glycerine	0.464018	0.314681	0.494915	0.424538	0.0963852	0.424538	0.0963852	42.4538	9.63852
			Isoamyl alcohol	0.339141	0.31983	0.352015	0.336995	0.0161993	0.336995	0.0161993	33.6995	1.61993
			Tween 80	1.07939	0.846372	0.900442	0.942068	0.121958	0.942068	0.121958	94.2068	12.1958
			Acetic acid	0.249024	0.340428	0.246449	0.278634	0.0535312	0.278634	0.0535312	27.8634	5.35312
			Chloroform	0.471313	0.463588	0.341287	0.425396	0.0729431	0.425396	0.0729431	42.5396	7.29431
			DMSO	0.256319	0.297515	0.435266	0.3297	0.0937144	0.3297	0.0937144	32.97	9.37144
			β-Mercaptoethanol	0.243469	0.242351	0.240115	0.241978	0.00170781	0.241978	0.00170781	24.1978	0.170781
			Control	0.997154	1.0073	0.995545	1	0.00637376	1	0.00637376	100	0.637376
