# Supplementary material for: Cloning, expression and characterization of a chitinase from Paenibacillus chitinolyticus strain UMBR 0002
Source: PeerJ. 2020 May 5;8:e8964. doi: 10.7717/peerj.8964 (PMC7207210; doi:10.7717/peerj.8964)
Supplement: Supplemental Information 9 — Untreated enzyme was used as the control and defined as 100% relative activity. Experiments were carried out in triplicate and standard errors are shown. [file peerj-08-8964-s009.xlsx]

## Sheet: Sheet1
							Relative enzyme activity		Relative enzyme activity		Relative enzyme activity/%
			NaCl(%)	Relative enzyme activity			Mean	std	Mean	std	Mean	std
			0	1.0123	0.914811	1.07289	1	0.079755	1	0.079755	100	7.9755
			0.5	1.00834	1.12295	1.12559	1.08563	0.0669433	1.08563	0.0669433	108.563	6.69433
			1.5	1.22658	1.06455	1.01186	1.101	0.111908	1.101	0.111908	110.1	11.1908
			3	1.04172	1.14447	1.01405	1.06675	0.0687172	1.06675	0.0687172	106.675	6.87172
			4.5	0.876608	0.980679	0.996487	0.951258	0.06513	0.951258	0.06513	95.1258	6.513
			6	0.862117	0.844992	0.809423	0.838844	0.0268795	0.838844	0.0268795	83.8844	2.68795
			7.5	0.658367	0.688666	0.584596	0.643877	0.0535272	0.643877	0.0535272	64.3877	5.35272
			9	0.5925	0.595135	0.621482	0.603039	0.0160262	0.603039	0.0160262	60.3039	1.60262
			12.5	0.621921	0.528389	0.515215	0.555175	0.0581776	0.555175	0.0581776	55.5175	5.81776
